# Supplementary material for: Dataset of the physical conditions of Green Ash (Fraxinus pennsylvanica) in riparian woodlands along the central Platte River
Source: Data Brief. 2018 Oct 24;21:948–52. doi: 10.1016/j.dib.2018.10.063 (PMC6222171; doi:10.1016/j.dib.2018.10.063)
Supplement: Supplementary file 2 — Supplementary material [file mmc2.csv]

LotID	Latitude	Longitude	DBH	Age	CCRS	Borer Holes	WP Holes	Gallery	Epic Shoots	Basal Shoots	Bark Split	CCC	Crown Ratio	Seedling #	Sapling #
CPW40	40.797632	-98.454167	29.3	40	2	0	0	n	y	n	n	C	0.87	2	0
CPW41	40.797592	-98.45421	31.85	44	3	0	0	n	n	n	n	I	0.5	1	0
CPW42	40.797614	-98.454124	39.49	54	1	0	0	n	n	n	n	D	0.66	1	0
CPW43	40.797429	-98.454283	39.81	55	4	45	15	n	n	y	n	C	0.11	0	0
CPW44	40.797417	-98.45429	53.18	73	3	0	0	n	n	n	n	D	0.4	0	0
CPW45	40.797392	-98.454249	36.62	50	2	0	0	n	n	n	n	C	0.37	0	0
CPW46	40.79689	-98.454148	44.59	61	1	0	0	n	n	n	n	D	0.69	1	0
CPW47	40.797047	-98.454989	44.59	61	1	0	15	n	y	n	n	D	0.63	0	0
CPW48	40.797065	-98.454956	44.59	61	3	0	0	n	y	y	y	C	0.5	1	0
CPW49	40.797115	-98.454969	58.92	81	2	1	0	y	n	n	n	D	0.64	0	0
SEMW50	40.79529	-98.398542	32.48	45	3	0	0	n	y	y	n	C	0.53	0	1
SEMW51	40.795386	-98.398652	13.69	19	1	0	0	n	n	n	n	I	0.58	0	0
SEMW52	40.795381	-98.398678	5.73	8	3	0	0	n	n	n	y	S	0.6	0	0
SEMW53	40.795288	-98.398857	42.68	59	1	0	0	n	y	n	n	D	0.63	0	0
SEMW54	40.795248	-98.398943	25.16	35	2	0	0	n	y	n	n	C	0.78	4	0
SEMW55	40.795146	-98.39904	36.62	50	1	0	0	n	y	n	n	D	0.87	0	0
SEMW56	40.795061	-98.399441	22.29	31	1	0	0	n	n	n	n	C	0.85	0	0
SEMW57	40.795025	-98.399652	38.22	53	2	0	0	n	n	n	n	C	0.75	0	0
SEMW58	40.794966	-98.399728	35.03	48	3	0	0	n	y	n	n	C	0.83	0	0
SEMW59	40.794948	-98.399939	38.85	54	1	0	0	n	y	n	n	C	0.89	0	0
BSW60	40.801634	-98.438426	30.25	42	1	0	0	n	n	n	n	C	0.82	0	0
BSW61	40.801373	-98.438238	27.71	38	1	0	0	n	n	n	n	D	0.53	0	0
BSW62	40.801272	-98.438238	46.5	64	3	0	0	n	n	n	n	C	0.43	0	0
BSW63	40.801256	-98.43826	27.07	37	4	0	0	n	y	y	n	I	0.75	0	0
BSW64	40.801227	-98.438269	60.51	83	3	0	0	n	n	n	y	D	0.61	0	0
BSW65	40.801162	-98.438275	62.1	86	2	0	0	n	n	n	n	D	0.74	0	0
BSW66	40.801131	-98.438355	63.69	88	2	0	0	n	n	n	n	D	0.63	0	0
BSW67	40.801085	-98.438342	38.22	53	2	0	0	n	n	n	n	C	0.63	0	0
BSW68	40.801047	-98.438321	41.4	57	3	0	0	n	n	n	n	C	0.44	0	0
BSW69	40.800729	-98.438424	23.89	33	2	0	0	y	n	n	n	I	0.58	0	0
